# Supplementary material for: Plasma cell-free DNA measured prior to renal replacement therapy initiation is not associated with incident adverse outcomes, hospitalizations or malignancies in chronic kidney disease stage 4–5 patients
Source: PLoS One. 2026 Jul 7;21(7):e0353258. doi: 10.1371/journal.pone.0353258 (PMC13340856; doi:10.1371/journal.pone.0353258)
Supplement: S1 Table — β reported as unstandardized. cfDNA = cell-free DNA; CI = confidence interval; eGFR = estimated glomerular filtration rate; CRP = C-reactive protein; ESR = erythrocyte sedimentation rate; LDH = lactate dehydrogenase; TSAT = transferrin saturation; PTH = parathyroid hormone; TnT = Troponin T; proBNP = N-terminal pro-B-type natriuretic peptide; ER = emergency room; CV = cardiovascular; RRT = renal replacement therapy; a per increment of 1000 µg/l. (XLSX) [file pone.0353258.s001.xlsx]

## Sheet: Taul1
		Covariate		β	Standard error	P-value	95 % CI
		Associations between baseline laboratory measurements and baseline cfDNA concentration in multivariate linear regression analyses adjusted for age, gender and baseline eGFR.
		Hemoglobin		-0.005	0.002	0.024	-0.10 - -0.001
			Age	-0.01	0.002	0.614	-0.05 - 0.003
			Gender	0.042	0.057	0.460	-0.071 - 0.156
			eGFR	0.011	0.009	0.215	-0.006 - 0.028
		Urea		0.009	0.004	0.029	0.001 - 0.017
			Age	-0.002	0.002	0.365	-0.006 - 0.002
			Gender	0.025	0.057	0.665	-0.088 - 0.137
			eGFR	0.013	0.009	0.147	-0.005 - 0.030
		CRP		0.002	0.003	0.608	-0.004 - 0.008
			Age	-0.002	0.002	0.308	-0.006 - 0.002
			Gender	0.031	0.058	0.602	-0.085 - 0.146
			eGFR	0.011	0.009	0.229	-0.007 - 0.028
		ESR		0.000	0.001	0.950	-0.002 - 0.003
			Age	-0.002	0.002	0.295	-0.006 - 0.002
			Gender	0.027	0.059	0.645	-0.089 - 0.144
			eGFR	0.011	0.009	0.235	-0.007 - 0.028
		LDH		0.003	0.000	< 0.001	0.002 - 0.003
			Age	0.001	0.001	0.544	-0.002 - 0.003
			Gender	-0.011	0.032	0.740	-0.075 - 0.053
			eGFR	0.005	0.005	0.352	-0.005 - 0.015
		Albumin		0.009	0.007	0.206	- 0.005 - 0.023
			Age	0.002	0.002	0.244	- 0.007 - 0.002
			Gender	0.034	0.058	0.556	-0.080 - 0.149
			eGFR	0.011	0.009	0.228	-0.007 - 0.028
		Ferritina		0.368	0.023	< 0.001	0.321 - 0.414
			Age	0.001	0.001	0.360	-0.001 - 0.004
			Gender	-0.010	0.035	0.778	0.079 - 0.059
			eGFR	0.012	0.005	0.028	0.001 - 0.022
		TSAT		-0.003	0.003	0.278	-0.009 - 0.003
			Age	-0.003	0.002	0.224	-0.007 - 0.002
			Gender	0.021	0.059	0.721	-0.096 - 0.138
			eGFR	0.010	0.009	0.250	-0.007 - 0.028
		Ionized calcium		-0.370	0.461	0.424	-1.283 - 0.543
			Age	-0.002	0.002	0.309	-0.006 - 0.002
			Gender	0.021	0.058	0.715	-0.094 - 0.136
			eGFR	0.012	0.009	0.189	-0.006 - 0.030
		Phosphate		0.007	0.105	0.950	-0.214 - 0.789
			Age	-0.002	0.002	0.329	-0.006 - 0.002
			Gender	0.026	0.059	0.663	-0.091 - 0.143
			eGFR	0.011	0.010	0.258	-0.008 - 0.030
		PTH		0.001	0.000	0.004	0.000 - 0.001
			Age	-0.001	0.002	0.737	-0.005 - 0.003
			Gender	-0.007	0.057	0.901	-0.121 - 0.106
			eGFR	0.015	0.009	0.082	-0.002 - 0.033
		TnT		0.001	0.001	0.131	0.000 - 0.003
			Age	-0.003	0.002	0.216	-0.007 - 0.002
			Gender	0.015	0.059	0.802	-0.102 - 0.131
			eGFR	0.011	0.009	0.230	-0.007 - 0.028
		ProBNP		0.000	0.000	0.786	0.000 - 0.000
			Age	-0.002	0.002	0.267	-0.007 - 0.002
			Gender	0.032	0.059	0.588	-0.084 - 0.148
			eGFR	0.010	0.009	0.254	-0.007 - 0.028
		Associations between adverse clinical outcomes and baseline cfDNA concentration in univariate linear regression analyses
		Cumulative number of ER visits		0.006	0.005	0.226	-0.004 - 0.016
		Cumulative number of hospitalizations		0.006	0.004	0.172	-0.003 - 0.014
		Cumulative days under hospital care		0.000	0.001	0.600	-0.001 - 0.001
		Cumulative number of ER visits due to infection		0.012	0.011	0.271	-0.009 - 0.033
		Cumulative number of ER visits due to CV causes		-0.020	0.014	0.163	-0.049 - 0.008
		Cumulative number of hospitalizations due to infection		0.004	0.010	0.728	-0.017 - 0.024
		Cumulative number of hospitalizations due to CV causes		-0.007	0.014	0.627	-0.035 - 0.021
		Associations between RRT vintage and cfDNA delta ratio in univariate linear regression analyses
		Dialysis vintage in patients undergoing maintenance dialysis		-0.000	0.000	0.484	0.000 - 0.000
		Transplant vintage in kidney transplant recipients		-0.000	0.000	0.003	-0.001 - 0.000
		Association between transplant vintage in kidney transplant recipients and cfDNA delta ratio in multivariate linear regression analysis adjusted for age, gender and baseline eGFR, predialysis vintage and dialysis vintage
		Transplant vintage		-0.001	0.000	0.002	-0.001 - 0.000
			Age	-0.001	0.005	0.818	-0.012 - 0.010
			Gender	-0.066	0.123	0.594	-0.318 - 0.185
			eGFR	-0.034	0.028	0.246	-0.091 - 0.024
			Predialysis vintage	0.000	0.000	0.829	-0.001 - 0.001
			Dialysis vintage	-0.000	0.000	0.335	-0.001 - 0.000
